# Supplementary material for: Abnormalities of the Halogen Bonds in the Complexes between Y2CTe (Y = H, F, CH3) and XF (X = F, Cl, Br, I)
Source: Molecules. 2022 Dec 3;27(23):8523. doi: 10.3390/molecules27238523 (PMC9739304; doi:10.3390/molecules27238523)
Supplement: Supplementary file 1 [file molecules-27-08523-s001.zip]

Archive with 1 entries (1 files):
- molecules-2037720-supplementary.pdf
